# Supplementary material for: Toward the Optimization of the Optical Behavior of Transparent Wood: Current State of the Art and Perspectives
Source: Polymers (Basel). 2025 Dec 10;17(24):3276. doi: 10.3390/polym17243276 (PMC12737153; doi:10.3390/polym17243276)
Supplement: Supplementary file 1 [file polymers-17-03276-s001.zip]

Archive with 1 entries (1 files):
- polymers-4019163-supplementary.pdf
